# Supplementary material for: Prevalence of Anxiety, Depression, and Stress among Teachers during the COVID-19 Pandemic: A Rapid Systematic Review with Meta-Analysis
Source: Brain Sci. 2021 Sep 3;11(9):1172. doi: 10.3390/brainsci11091172 (PMC8468121; doi:10.3390/brainsci11091172)
Supplement: Supplementary file 1 [file brainsci-11-01172-s001.zip]

Archive with 1 entries (1 files):
- brainsci-1346059-supplementary.pdf
